# Supplementary material for: Nonalcoholic Fatty Liver Disease Increases the Risk of Lung Abscess: Findings from a Nationwide Cohort Study
Source: J Clin Med. 2025 Jan 16;14(2):542. doi: 10.3390/jcm14020542 (PMC11765748; doi:10.3390/jcm14020542)
Supplement: Supplementary file 1 [file jcm-14-00542-s001.zip]

Archive with 1 entries (1 files):
- jcm-3372091-supplementary.pdf
